# Supplementary material for: Innovations in Chewable Formulations: The Novelty and Applications of 3D Printing in Drug Product Design
Source: Pharmaceutics. 2022 Aug 18;14(8):1732. doi: 10.3390/pharmaceutics14081732 (PMC9412656; doi:10.3390/pharmaceutics14081732)
Supplement: Supplementary file 1 [file pharmaceutics-14-01732-s001.zip]

Archive with 1 entries (1 files):
- pharmaceutics-1796058-supplementary.pdf
